# Supplementary material for: OptoAssay—Light-controlled dynamic bioassay using optogenetic switches
Source: Sci Adv. 2024 Sep 25;10(39):eadp0911. doi: 10.1126/sciadv.adp0911 (PMC11423887; doi:10.1126/sciadv.adp0911)
Supplement: Supplementary file 2 — Data files S1 and S2 [file sciadv.adp0911_data_files_s1_and_s2.zip]

Archive with 2 entries (2 files):
- sciadv.adp0911_data_file_s1.xlsx
- sciadv.adp0911_data_file_s2.xlsx
