# Supplementary material for: OptoAssay—Light-controlled dynamic bioassay using optogenetic switches
Source: Sci Adv. 2024 Sep 25;10(39):eadp0911. doi: 10.1126/sciadv.adp0911 (PMC11423887; doi:10.1126/sciadv.adp0911)
Supplement: Supplementary file 2 — Data files S1 and S2 [file sciadv.adp0911_data_files_s1_and_s2.zip › sciadv.adp0911_data_file_s1.xlsx]

## Sheet: Sheet1
illumination	analyte concentration (pg/mL)	image	I (a.u)
660 nm	0.00e+00	15 min release	1440.7
660 nm	0.00e+00	15 min release	1473.8
660 nm	0.00e+00	15 min release	1432.8
blank	0.00e+00	15 min release	1172.1
blank	0.00e+00	15 min release	1261.2
blank	0.00e+00	15 min release	1354.6
740 nm	2.73e+08	15 min release	1619.8
740 nm	2.73e+08	15 min release	1495.8
740 nm	2.73e+08	15 min release	1491.9
740 nm	1.36e+08	15 min release	1632.2
740 nm	1.36e+08	15 min release	1595.4
740 nm	1.36e+08	15 min release	1560
740 nm	6.81e+07	15 min release	1427.5
740 nm	6.81e+07	15 min release	1488.3
740 nm	6.81e+07	15 min release	1543.8
740 nm	3.41e+07	15 min release	1475.2
740 nm	3.41e+07	15 min release	1467.6
740 nm	3.41e+07	15 min release	1518.5
740 nm	0.00e+00	15 min release	1641.7
740 nm	0.00e+00	15 min release	1523.7
740 nm	0.00e+00	15 min release	1502
660 nm	0.00e+00	30 min release	1428
660 nm	0.00e+00	30 min release	1480.8
660 nm	0.00e+00	30 min release	1430.7
740 nm	2.73e+08	30 min release	1616.7
740 nm	2.73e+08	30 min release	1495.6
740 nm	2.73e+08	30 min release	1541.7
740 nm	1.36e+08	30 min release	1636.8
740 nm	1.36e+08	30 min release	1581
740 nm	1.36e+08	30 min release	1624
740 nm	6.81e+07	30 min release	1467.8
740 nm	6.81e+07	30 min release	1497.8
740 nm	6.81e+07	30 min release	1567.2
740 nm	3.41e+07	30 min release	1530.4
740 nm	3.41e+07	30 min release	1513.9
740 nm	3.41e+07	30 min release	1554.8
740 nm	0.00e+00	30 min release	1697.4
740 nm	0.00e+00	30 min release	1584.9
740 nm	0.00e+00	30 min release	1570.4
660 nm	0.00e+00	rebinding	1436.5
660 nm	0.00e+00	rebinding	1492.3
660 nm	0.00e+00	rebinding	1427.1
740 nm	2.73e+08	rebinding	1540.3
740 nm	2.73e+08	rebinding	1466.3
740 nm	2.73e+08	rebinding	1542.1
740 nm	1.36e+08	rebinding	1574
740 nm	1.36e+08	rebinding	1559.2
740 nm	1.36e+08	rebinding	1601.6
740 nm	6.81e+07	rebinding	1497
740 nm	6.81e+07	rebinding	1480.7
740 nm	6.81e+07	rebinding	1541.7
740 nm	3.41e+07	rebinding	1517.4
740 nm	3.41e+07	rebinding	1528.7
740 nm	3.41e+07	rebinding	1527.8
740 nm	0.00e+00	rebinding	1575
740 nm	0.00e+00	rebinding	1570
740 nm	0.00e+00	rebinding	1528.9
660 nm	0.00e+00	washing	1432.5
660 nm	0.00e+00	washing	1476.9
660 nm	0.00e+00	washing	1441.8
740 nm	2.73e+08	washing	1437.7
740 nm	2.73e+08	washing	1331
740 nm	2.73e+08	washing	1448.8
740 nm	1.36e+08	washing	1458.3
740 nm	1.36e+08	washing	1475.5
740 nm	1.36e+08	washing	1446.3
740 nm	6.81e+07	washing	1414.8
740 nm	6.81e+07	washing	1384.6
740 nm	6.81e+07	washing	1442.7
740 nm	3.41e+07	washing	1422.9
740 nm	3.41e+07	washing	1418.7
740 nm	3.41e+07	washing	1409.9
740 nm	0.00e+00	washing	1510.3
740 nm	0.00e+00	washing	1455.7
740 nm	0.00e+00	washing	1454.6
660 nm	0.00e+00	15 min release	1394.7
660 nm	0.00e+00	15 min release	1411.7
660 nm	0.00e+00	15 min release	1448
blank	0.00e+00	15 min release	1283.3
blank	0.00e+00	15 min release	1281
740 nm	2.73e+07	15 min release	1493
740 nm	2.73e+07	15 min release	1474.5
740 nm	2.73e+07	15 min release	1439.2
740 nm	1.36e+07	15 min release	1523.6
740 nm	1.36e+07	15 min release	1577.2
740 nm	1.36e+07	15 min release	1508.6
740 nm	6.81e+06	15 min release	1476.9
740 nm	6.81e+06	15 min release	1414.8
740 nm	6.81e+06	15 min release	1447.9
740 nm	3.41e+06	15 min release	1455.1
740 nm	3.41e+06	15 min release	1471.8
740 nm	3.41e+06	15 min release	1488.1
740 nm	0.00e+00	15 min release	1542.8
740 nm	0.00e+00	15 min release	1649.1
740 nm	0.00e+00	15 min release	1497.1
660 nm	0.00e+00	30 min release	1400.3
660 nm	0.00e+00	30 min release	1457.6
660 nm	0.00e+00	30 min release	1421.8
740 nm	2.73e+07	30 min release	1671.5
740 nm	2.73e+07	30 min release	1592.9
740 nm	2.73e+07	30 min release	1612.1
740 nm	1.36e+07	30 min release	1673.9
740 nm	1.36e+07	30 min release	1710.5
740 nm	1.36e+07	30 min release	1693.4
740 nm	6.81e+06	30 min release	1630.9
740 nm	6.81e+06	30 min release	1545.1
740 nm	6.81e+06	30 min release	1615.5
740 nm	3.41e+06	30 min release	1609.3
740 nm	3.41e+06	30 min release	1636.5
740 nm	3.41e+06	30 min release	1595.2
740 nm	0.00e+00	30 min release	1620.9
740 nm	0.00e+00	30 min release	1768.5
740 nm	0.00e+00	30 min release	1592.2
660 nm	0.00e+00	rebinding	1410.8
660 nm	0.00e+00	rebinding	1468.3
660 nm	0.00e+00	rebinding	1432
740 nm	2.73e+07	rebinding	1587.5
740 nm	2.73e+07	rebinding	1570.9
740 nm	2.73e+07	rebinding	1594.2
740 nm	1.36e+07	rebinding	1539.4
740 nm	1.36e+07	rebinding	1638.1
740 nm	1.36e+07	rebinding	1605
740 nm	6.81e+06	rebinding	1619.3
740 nm	6.81e+06	rebinding	1505.6
740 nm	6.81e+06	rebinding	1559
740 nm	3.41e+06	rebinding	1577.5
740 nm	3.41e+06	rebinding	1567.9
740 nm	3.41e+06	rebinding	1511.2
740 nm	0.00e+00	rebinding	1521.5
740 nm	0.00e+00	rebinding	1668
740 nm	0.00e+00	rebinding	1464.4
660 nm	0.00e+00	washing	1395.2
660 nm	0.00e+00	washing	1455.1
660 nm	0.00e+00	washing	1421.6
740 nm	2.73e+07	washing	1521.1
740 nm	2.73e+07	washing	1457.2
740 nm	2.73e+07	washing	1533.7
740 nm	1.36e+07	washing	1474.9
740 nm	1.36e+07	washing	1537.4
740 nm	1.36e+07	washing	1539.2
740 nm	6.81e+06	washing	1533.5
740 nm	6.81e+06	washing	1453.7
740 nm	6.81e+06	washing	1491.8
740 nm	3.41e+06	washing	1543.7
740 nm	3.41e+06	washing	1536.7
740 nm	3.41e+06	washing	1476.7
740 nm	0.00e+00	washing	1452
740 nm	0.00e+00	washing	1605.1
740 nm	0.00e+00	washing	1414.9
660 nm	0.00e+00	15 min release	1537.6
660 nm	0.00e+00	15 min release	1540.9
660 nm	0.00e+00	15 min release	1470.5
blank	0.00e+00	15 min release	1291.4
blank	0.00e+00	15 min release	1309.4
740 nm	2.73e+07	15 min release	1486.2
740 nm	2.73e+07	15 min release	1442.8
740 nm	2.73e+07	15 min release	1502.7
740 nm	1.36e+07	15 min release	1480
740 nm	1.36e+07	15 min release	1526.2
740 nm	1.36e+07	15 min release	1428.8
740 nm	6.81e+06	15 min release	1450.5
740 nm	6.81e+06	15 min release	1409.9
740 nm	6.81e+06	15 min release	1476.2
740 nm	3.41e+06	15 min release	1442.3
740 nm	3.41e+06	15 min release	1489.7
740 nm	3.41e+06	15 min release	1450
740 nm	0.00e+00	15 min release	1628.4
740 nm	0.00e+00	15 min release	1584.9
740 nm	0.00e+00	15 min release	1746.6
660 nm	0.00e+00	30 min release	1554.9
660 nm	0.00e+00	30 min release	1565.7
660 nm	0.00e+00	30 min release	1494
740 nm	2.73e+07	30 min release	1592.5
740 nm	2.73e+07	30 min release	1521.3
740 nm	2.73e+07	30 min release	1622.9
740 nm	1.36e+07	30 min release	1601.4
740 nm	1.36e+07	30 min release	1636
740 nm	1.36e+07	30 min release	1535.1
740 nm	6.81e+06	30 min release	1516.9
740 nm	6.81e+06	30 min release	1507.4
740 nm	6.81e+06	30 min release	1597.6
740 nm	3.41e+06	30 min release	1574.8
740 nm	3.41e+06	30 min release	1610.5
740 nm	3.41e+06	30 min release	1582.4
740 nm	0.00e+00	30 min release	1730.7
740 nm	0.00e+00	30 min release	1704.3
740 nm	0.00e+00	30 min release	1658.1
660 nm	0.00e+00	rebinding	1565.3
660 nm	0.00e+00	rebinding	1584.6
660 nm	0.00e+00	rebinding	1487
740 nm	2.73e+07	rebinding	1563.4
740 nm	2.73e+07	rebinding	1545.5
740 nm	2.73e+07	rebinding	1585.6
740 nm	1.36e+07	rebinding	1608.9
740 nm	1.36e+07	rebinding	1636.8
740 nm	1.36e+07	rebinding	1542.7
740 nm	6.81e+06	rebinding	1552.1
740 nm	6.81e+06	rebinding	1561.8
740 nm	6.81e+06	rebinding	1617.2
740 nm	3.41e+06	rebinding	1593.4
740 nm	3.41e+06	rebinding	1680
740 nm	3.41e+06	rebinding	1579.3
740 nm	0.00e+00	rebinding	1683.2
740 nm	0.00e+00	rebinding	1683.7
740 nm	0.00e+00	rebinding	1643.9
660 nm	0.00e+00	washing	1554.7
660 nm	0.00e+00	washing	1513.6
660 nm	0.00e+00	washing	1490.7
740 nm	2.73e+07	washing	1440.5
740 nm	2.73e+07	washing	1425.3
740 nm	2.73e+07	washing	1468.8
740 nm	1.36e+07	washing	1536.3
740 nm	1.36e+07	washing	1519.7
740 nm	1.36e+07	washing	1447.1
740 nm	6.81e+06	washing	1464.8
740 nm	6.81e+06	washing	1495.8
740 nm	6.81e+06	washing	1503.6
740 nm	3.41e+06	washing	1470.1
740 nm	3.41e+06	washing	1563.9
740 nm	3.41e+06	washing	1455.5
740 nm	0.00e+00	washing	1546.5
740 nm	0.00e+00	washing	1526.9
740 nm	0.00e+00	washing	1503.8
660 nm	0.00e+00	15 min release	1655.2
660 nm	0.00e+00	15 min release	1518.9
660 nm	0.00e+00	15 min release	1362.7
blank	0.00e+00	15 min release	1147
blank	0.00e+00	15 min release	1287.2
740 nm	3.41e+06	15 min release	1612.7
740 nm	3.41e+06	15 min release	1560.4
740 nm	3.41e+06	15 min release	1482.7
740 nm	6.81e+05	15 min release	1608
740 nm	6.81e+05	15 min release	1514.9
740 nm	6.81e+05	15 min release	1597.5
740 nm	1.36e+05	15 min release	1504.6
740 nm	1.36e+05	15 min release	1605.8
740 nm	1.36e+05	15 min release	1584.3
740 nm	2.73e+04	15 min release	1630
740 nm	2.73e+04	15 min release	1564.5
740 nm	2.73e+04	15 min release	1573.2
740 nm	0.00e+00	15 min release	1688.4
740 nm	0.00e+00	15 min release	1785.7
740 nm	0.00e+00	15 min release	1769.7
660 nm	0.00e+00	30 min release	1680.1
660 nm	0.00e+00	30 min release	1533.6
660 nm	0.00e+00	30 min release	1368.1
740 nm	3.41e+06	30 min release	1617.3
740 nm	3.41e+06	30 min release	1642.2
740 nm	3.41e+06	30 min release	1532.6
740 nm	6.81e+05	30 min release	1670.6
740 nm	6.81e+05	30 min release	1561
740 nm	6.81e+05	30 min release	1609.3
740 nm	1.36e+05	30 min release	1511.1
740 nm	1.36e+05	30 min release	1640.7
740 nm	1.36e+05	30 min release	1671.4
740 nm	2.73e+04	30 min release	1649.9
740 nm	2.73e+04	30 min release	1607.6
740 nm	2.73e+04	30 min release	1617.8
740 nm	0.00e+00	30 min release	1748.3
740 nm	0.00e+00	30 min release	1895
740 nm	0.00e+00	30 min release	1726.4
660 nm	0.00e+00	rebinding	1688.2
660 nm	0.00e+00	rebinding	1545.4
660 nm	0.00e+00	rebinding	1373.7
740 nm	3.41e+06	rebinding	1579.6
740 nm	3.41e+06	rebinding	1611.8
740 nm	3.41e+06	rebinding	1566.7
740 nm	6.81e+05	rebinding	1692.8
740 nm	6.81e+05	rebinding	1584.1
740 nm	6.81e+05	rebinding	1631.9
740 nm	1.36e+05	rebinding	1517.3
740 nm	1.36e+05	rebinding	1607.2
740 nm	1.36e+05	rebinding	1708.6
740 nm	2.73e+04	rebinding	1605.3
740 nm	2.73e+04	rebinding	1577
740 nm	2.73e+04	rebinding	1634.4
740 nm	0.00e+00	rebinding	1718.9
740 nm	0.00e+00	rebinding	1868
740 nm	0.00e+00	rebinding	1696.5
660 nm	0.00e+00	washing	1677.9
660 nm	0.00e+00	washing	1497.4
660 nm	0.00e+00	washing	1361.8
740 nm	3.41e+06	washing	1473.3
740 nm	3.41e+06	washing	1517
740 nm	3.41e+06	washing	1400.9
740 nm	6.81e+05	washing	1575.3
740 nm	6.81e+05	washing	1482.4
740 nm	6.81e+05	washing	1570.3
740 nm	1.36e+05	washing	1472.8
740 nm	1.36e+05	washing	1510.2
740 nm	1.36e+05	washing	1609.2
740 nm	2.73e+04	washing	1514.1
740 nm	2.73e+04	washing	1521.1
740 nm	2.73e+04	washing	1558.7
740 nm	0.00e+00	washing	1583.1
740 nm	0.00e+00	washing	1563.4
740 nm	0.00e+00	washing	1556.3
blank	0.00e+00	15 min release	1179.6
blank	0.00e+00	15 min release	1184.8
blank	0.00e+00	15 min release	1178.9
740 nm	0.00e+00	15 min release	1566.7
740 nm	0.00e+00	15 min release	1572.3
740 nm	0.00e+00	15 min release	1579.1
740 nm	2.73e+04	15 min release	1506.5
740 nm	2.73e+04	15 min release	1381
740 nm	2.73e+04	15 min release	1450.5
740 nm	5.45e+03	15 min release	1658.5
740 nm	5.45e+03	15 min release	1525.4
740 nm	5.45e+03	15 min release	1501.9
740 nm	1.09e+03	15 min release	1561.9
740 nm	1.09e+03	15 min release	1471.3
740 nm	1.09e+03	15 min release	1469.7
740 nm	2.18e+02	15 min release	1603.8
740 nm	2.18e+02	15 min release	1617.1
740 nm	2.18e+02	15 min release	1482.1
740 nm	4.36e+01	15 min release	1573.2
740 nm	4.36e+01	15 min release	1549.6
740 nm	4.36e+01	15 min release	1522.7
740 nm	0.00e+00	30 min release	1644
740 nm	0.00e+00	30 min release	1650.7
740 nm	0.00e+00	30 min release	1674.7
740 nm	2.73e+04	30 min release	1547.5
740 nm	2.73e+04	30 min release	1447.7
740 nm	2.73e+04	30 min release	1556.9
740 nm	5.45e+03	30 min release	1693.7
740 nm	5.45e+03	30 min release	1569.4
740 nm	5.45e+03	30 min release	1560.3
740 nm	1.09e+03	30 min release	1600.5
740 nm	1.09e+03	30 min release	1532.4
740 nm	1.09e+03	30 min release	1553
740 nm	2.18e+02	30 min release	1625.2
740 nm	2.18e+02	30 min release	1657.7
740 nm	2.18e+02	30 min release	1574.9
740 nm	4.36e+01	30 min release	1640
740 nm	4.36e+01	30 min release	1653.9
740 nm	4.36e+01	30 min release	1608.4
740 nm	0.00e+00	rebinding	1643.5
740 nm	0.00e+00	rebinding	1657.1
740 nm	0.00e+00	rebinding	1649.1
740 nm	2.73e+04	rebinding	1526
740 nm	2.73e+04	rebinding	1435.7
740 nm	2.73e+04	rebinding	1569.9
740 nm	5.45e+03	rebinding	1642.3
740 nm	5.45e+03	rebinding	1569.6
740 nm	5.45e+03	rebinding	1547.9
740 nm	1.09e+03	rebinding	1601.7
740 nm	1.09e+03	rebinding	1514.8
740 nm	1.09e+03	rebinding	1562.9
740 nm	2.18e+02	rebinding	1579.4
740 nm	2.18e+02	rebinding	1628.1
740 nm	2.18e+02	rebinding	1591.4
740 nm	4.36e+01	rebinding	1654.5
740 nm	4.36e+01	rebinding	1673.5
740 nm	4.36e+01	rebinding	1600.4
740 nm	0.00e+00	washing	1573.2
740 nm	0.00e+00	washing	1564.8
740 nm	0.00e+00	washing	1530.4
740 nm	2.73e+04	washing	1511.5
740 nm	2.73e+04	washing	1393.3
740 nm	2.73e+04	washing	1484.7
740 nm	5.45e+03	washing	1510.9
740 nm	5.45e+03	washing	1530.4
740 nm	5.45e+03	washing	1500.3
740 nm	1.09e+03	washing	1544
740 nm	1.09e+03	washing	1475.6
740 nm	1.09e+03	washing	1502.9
740 nm	2.18e+02	washing	1444.6
740 nm	2.18e+02	washing	1552.8
740 nm	2.18e+02	washing	1517.8
740 nm	4.36e+01	washing	1574.8
740 nm	4.36e+01	washing	1560.7
740 nm	4.36e+01	washing	1494.6
blank	0.00e+00	15 min release	1164
blank	0.00e+00	15 min release	1349.2
blank	0.00e+00	15 min release	1367.2
740 nm	0.00e+00	15 min release	1620.2
740 nm	0.00e+00	15 min release	1514.2
740 nm	0.00e+00	15 min release	1469.1
740 nm	2.73e+04	15 min release	1827.6
740 nm	2.73e+04	15 min release	1484.7
740 nm	2.73e+04	15 min release	1573.3
740 nm	5.45e+03	15 min release	1623.2
740 nm	5.45e+03	15 min release	1615.1
740 nm	5.45e+03	15 min release	1622.4
740 nm	1.09e+03	15 min release	1680.8
740 nm	1.09e+03	15 min release	1358.9
740 nm	1.09e+03	15 min release	1461.7
740 nm	2.18e+02	15 min release	1551.6
740 nm	2.18e+02	15 min release	1768.2
740 nm	2.18e+02	15 min release	1662.4
740 nm	4.36e+01	15 min release	1567
740 nm	4.36e+01	15 min release	1632.3
740 nm	4.36e+01	15 min release	1607.5
740 nm	0.00e+00	30 min release	1736.1
740 nm	0.00e+00	30 min release	1639.6
740 nm	0.00e+00	30 min release	1565.7
740 nm	2.73e+04	30 min release	1880.6
740 nm	2.73e+04	30 min release	1579
740 nm	2.73e+04	30 min release	1633.4
740 nm	5.45e+03	30 min release	1692.1
740 nm	5.45e+03	30 min release	1677.5
740 nm	5.45e+03	30 min release	1682.8
740 nm	1.09e+03	30 min release	1731.5
740 nm	1.09e+03	30 min release	1420.2
740 nm	1.09e+03	30 min release	1533
740 nm	2.18e+02	30 min release	1642.8
740 nm	2.18e+02	30 min release	1864.2
740 nm	2.18e+02	30 min release	1721
740 nm	4.36e+01	30 min release	1637.5
740 nm	4.36e+01	30 min release	1687.4
740 nm	4.36e+01	30 min release	1698.9
740 nm	0.00e+00	rebinding	1684.1
740 nm	0.00e+00	rebinding	1627.3
740 nm	0.00e+00	rebinding	1584.2
740 nm	2.73e+04	rebinding	1838.6
740 nm	2.73e+04	rebinding	1585.5
740 nm	2.73e+04	rebinding	1653.7
740 nm	5.45e+03	rebinding	1716.2
740 nm	5.45e+03	rebinding	1678.3
740 nm	5.45e+03	rebinding	1732.2
740 nm	1.09e+03	rebinding	1712.5
740 nm	1.09e+03	rebinding	1443.2
740 nm	1.09e+03	rebinding	1564.4
740 nm	2.18e+02	rebinding	1650.7
740 nm	2.18e+02	rebinding	1827.8
740 nm	2.18e+02	rebinding	1723.2
740 nm	4.36e+01	rebinding	1717.9
740 nm	4.36e+01	rebinding	1685.2
740 nm	4.36e+01	rebinding	1752.1
740 nm	0.00e+00	washing	1570.4
740 nm	0.00e+00	washing	1511.5
740 nm	0.00e+00	washing	1505.5
740 nm	2.73e+04	washing	1677.2
740 nm	2.73e+04	washing	1476.5
740 nm	2.73e+04	washing	1504.7
740 nm	5.45e+03	washing	1614.5
740 nm	5.45e+03	washing	1563.2
740 nm	5.45e+03	washing	1602.9
740 nm	1.09e+03	washing	1570.7
740 nm	1.09e+03	washing	1346.1
740 nm	1.09e+03	washing	1466.4
740 nm	2.18e+02	washing	1563.2
740 nm	2.18e+02	washing	1668.6
740 nm	2.18e+02	washing	1583.5
740 nm	4.36e+01	washing	1591.6
740 nm	4.36e+01	washing	1603.1
740 nm	4.36e+01	washing	1653.2
blank	0.00e+00	15 min release	1190.6
blank	0.00e+00	15 min release	1632.9
blank	0.00e+00	15 min release	1631.2
740 nm	0.00e+00	15 min release	1481.1
740 nm	0.00e+00	15 min release	1464.1
740 nm	0.00e+00	15 min release	1507.2
740 nm	5.45e+03	15 min release	1501.4
740 nm	5.45e+03	15 min release	1398.5
740 nm	5.45e+03	15 min release	1462.6
740 nm	1.09e+03	15 min release	1480.6
740 nm	1.09e+03	15 min release	1476.2
740 nm	1.09e+03	15 min release	1521.9
740 nm	2.18e+02	15 min release	1515.4
740 nm	2.18e+02	15 min release	1483.8
740 nm	2.18e+02	15 min release	1444.3
740 nm	4.36e+01	15 min release	1476.6
740 nm	4.36e+01	15 min release	1505.9
740 nm	4.36e+01	15 min release	1490.4
740 nm	8.72e+00	15 min release	1445.1
740 nm	8.72e+00	15 min release	1528.3
740 nm	8.72e+00	15 min release	1506.4
740 nm	0.00e+00	30 min release	1525.5
740 nm	0.00e+00	30 min release	1549.7
740 nm	0.00e+00	30 min release	1528.1
740 nm	5.45e+03	30 min release	1515.8
740 nm	5.45e+03	30 min release	1417.8
740 nm	5.45e+03	30 min release	1478.9
740 nm	1.09e+03	30 min release	1514.1
740 nm	1.09e+03	30 min release	1512.3
740 nm	1.09e+03	30 min release	1515.9
740 nm	2.18e+02	30 min release	1521.8
740 nm	2.18e+02	30 min release	1541.1
740 nm	2.18e+02	30 min release	1455.9
740 nm	4.36e+01	30 min release	1496
740 nm	4.36e+01	30 min release	1547.1
740 nm	4.36e+01	30 min release	1520.2
740 nm	8.72e+00	30 min release	1504.1
740 nm	8.72e+00	30 min release	1566.3
740 nm	8.72e+00	30 min release	1526
740 nm	0.00e+00	rebinding	1538.1
740 nm	0.00e+00	rebinding	1521.3
740 nm	0.00e+00	rebinding	1587.2
740 nm	5.45e+03	rebinding	1541.5
740 nm	5.45e+03	rebinding	1441.4
740 nm	5.45e+03	rebinding	1498
740 nm	1.09e+03	rebinding	1524.8
740 nm	1.09e+03	rebinding	1553.3
740 nm	1.09e+03	rebinding	1555
740 nm	2.18e+02	rebinding	1556.4
740 nm	2.18e+02	rebinding	1569.4
740 nm	2.18e+02	rebinding	1475.2
740 nm	4.36e+01	rebinding	1515.2
740 nm	4.36e+01	rebinding	1565.8
740 nm	4.36e+01	rebinding	1556.5
740 nm	8.72e+00	rebinding	1521.8
740 nm	8.72e+00	rebinding	1594.1
740 nm	8.72e+00	rebinding	1536
740 nm	0.00e+00	washing	1470.6
740 nm	0.00e+00	washing	1474.2
740 nm	0.00e+00	washing	1695.5
740 nm	5.45e+03	washing	1507.4
740 nm	5.45e+03	washing	1406.3
740 nm	5.45e+03	washing	1475.5
740 nm	1.09e+03	washing	1481.7
740 nm	1.09e+03	washing	1486
740 nm	1.09e+03	washing	1524.1
740 nm	2.18e+02	washing	1521.4
740 nm	2.18e+02	washing	1542.4
740 nm	2.18e+02	washing	1460.5
740 nm	4.36e+01	washing	1497.2
740 nm	4.36e+01	washing	1533
740 nm	4.36e+01	washing	1502.4
740 nm	8.72e+00	washing	1465.6
740 nm	8.72e+00	washing	1542.4
740 nm	8.72e+00	washing	1489.2
blank	0.00e+00	15 min release	1284.7
blank	0.00e+00	15 min release	1342.4
blank	0.00e+00	15 min release	1370.1
740 nm	0.00e+00	15 min release	2084.4
740 nm	0.00e+00	15 min release	2111.8
740 nm	0.00e+00	15 min release	1934.3
740 nm	5.45e+01	15 min release	1610.2
740 nm	5.45e+01	15 min release	1697.9
740 nm	5.45e+01	15 min release	1598.6
740 nm	1.09e+01	15 min release	1813.2
740 nm	1.09e+01	15 min release	1942.8
740 nm	1.09e+01	15 min release	1602.7
740 nm	2.18e+00	15 min release	1493.9
740 nm	2.18e+00	15 min release	1876.2
740 nm	2.18e+00	15 min release	1704.9
740 nm	4.36e-01	15 min release	1918.7
740 nm	4.36e-01	15 min release	1775
740 nm	4.36e-01	15 min release	1751.5
740 nm	8.72e-02	15 min release	1722
740 nm	8.72e-02	15 min release	1614.4
740 nm	8.72e-02	15 min release	1559.2
740 nm	0.00e+00	30 min release	2071.9
740 nm	0.00e+00	30 min release	2105.6
740 nm	0.00e+00	30 min release	2028.8
740 nm	5.45e+01	30 min release	1801.4
740 nm	5.45e+01	30 min release	1854.7
740 nm	5.45e+01	30 min release	1738.6
740 nm	1.09e+01	30 min release	2006.2
740 nm	1.09e+01	30 min release	2114.8
740 nm	1.09e+01	30 min release	1876.1
740 nm	2.18e+00	30 min release	1650.5
740 nm	2.18e+00	30 min release	2138.7
740 nm	2.18e+00	30 min release	1966.2
740 nm	4.36e-01	30 min release	1970.8
740 nm	4.36e-01	30 min release	1988.4
740 nm	4.36e-01	30 min release	2007.8
740 nm	8.72e-02	30 min release	1946.9
740 nm	8.72e-02	30 min release	1780.1
740 nm	8.72e-02	30 min release	1901.2
740 nm	0.00e+00	rebinding	2040
740 nm	0.00e+00	rebinding	2081.3
740 nm	0.00e+00	rebinding	2035.7
740 nm	5.45e+01	rebinding	1831.8
740 nm	5.45e+01	rebinding	1918.6
740 nm	5.45e+01	rebinding	1811.1
740 nm	1.09e+01	rebinding	2088.9
740 nm	1.09e+01	rebinding	2153.7
740 nm	1.09e+01	rebinding	2003.8
740 nm	2.18e+00	rebinding	1677.8
740 nm	2.18e+00	rebinding	2117.6
740 nm	2.18e+00	rebinding	2006.8
740 nm	4.36e-01	rebinding	1990.1
740 nm	4.36e-01	rebinding	2022.1
740 nm	4.36e-01	rebinding	2029.6
740 nm	8.72e-02	rebinding	1976.4
740 nm	8.72e-02	rebinding	1859.8
740 nm	8.72e-02	rebinding	1991.1
740 nm	0.00e+00	washing	1680.1
740 nm	0.00e+00	washing	1724.8
740 nm	0.00e+00	washing	1703.6
740 nm	5.45e+01	washing	1645.4
740 nm	5.45e+01	washing	1618.8
740 nm	5.45e+01	washing	1594.2
740 nm	1.09e+01	washing	1695.7
740 nm	1.09e+01	washing	1742
740 nm	1.09e+01	washing	1696.4
740 nm	2.18e+00	washing	1460.2
740 nm	2.18e+00	washing	1706.4
740 nm	2.18e+00	washing	1712.2
740 nm	4.36e-01	washing	1681.6
740 nm	4.36e-01	washing	1715.8
740 nm	4.36e-01	washing	1728.8
740 nm	8.72e-02	washing	1656.4
740 nm	8.72e-02	washing	1593.4
740 nm	8.72e-02	washing	1701.6
blank	0.00e+00	15 min release	1339.9
blank	0.00e+00	15 min release	1303.1
blank	0.00e+00	15 min release	1322.5
740 nm	0.00e+00	15 min release	1429.6
740 nm	0.00e+00	15 min release	1552.9
740 nm	0.00e+00	15 min release	1645.1
740 nm	5.45e+01	15 min release	1552.2
740 nm	5.45e+01	15 min release	1469.5
740 nm	5.45e+01	15 min release	1523.1
740 nm	1.09e+01	15 min release	1511.9
740 nm	1.09e+01	15 min release	1655.8
740 nm	1.09e+01	15 min release	1552
740 nm	2.18e+00	15 min release	1461.1
740 nm	2.18e+00	15 min release	1606.6
740 nm	2.18e+00	15 min release	1512
740 nm	4.36e-01	15 min release	1560.2
740 nm	4.36e-01	15 min release	1522.8
740 nm	4.36e-01	15 min release	1528.1
740 nm	8.72e-02	15 min release	1536
740 nm	8.72e-02	15 min release	1552.7
740 nm	8.72e-02	15 min release	1643.7
740 nm	0.00e+00	30 min release	1527
740 nm	0.00e+00	30 min release	1668.5
740 nm	0.00e+00	30 min release	1763.6
740 nm	5.45e+01	30 min release	1641.2
740 nm	5.45e+01	30 min release	1593.7
740 nm	5.45e+01	30 min release	1632.8
740 nm	1.09e+01	30 min release	1682.8
740 nm	1.09e+01	30 min release	1735.5
740 nm	1.09e+01	30 min release	1659.3
740 nm	2.18e+00	30 min release	1580.3
740 nm	2.18e+00	30 min release	1685
740 nm	2.18e+00	30 min release	1627.6
740 nm	4.36e-01	30 min release	1674.9
740 nm	4.36e-01	30 min release	1626.6
740 nm	4.36e-01	30 min release	1655.4
740 nm	8.72e-02	30 min release	1668
740 nm	8.72e-02	30 min release	1629.9
740 nm	8.72e-02	30 min release	1693.5
740 nm	0.00e+00	rebinding	1567
740 nm	0.00e+00	rebinding	1695
740 nm	0.00e+00	rebinding	1741.6
740 nm	5.45e+01	rebinding	1628.5
740 nm	5.45e+01	rebinding	1622.6
740 nm	5.45e+01	rebinding	1629.5
740 nm	1.09e+01	rebinding	1697.7
740 nm	1.09e+01	rebinding	1730.6
740 nm	1.09e+01	rebinding	1719.2
740 nm	2.18e+00	rebinding	1581
740 nm	2.18e+00	rebinding	1707.5
740 nm	2.18e+00	rebinding	1622.7
740 nm	4.36e-01	rebinding	1682.9
740 nm	4.36e-01	rebinding	1656.3
740 nm	4.36e-01	rebinding	1659.4
740 nm	8.72e-02	rebinding	1655.1
740 nm	8.72e-02	rebinding	1628.9
740 nm	8.72e-02	rebinding	1659.8
740 nm	0.00e+00	washing	1441.8
740 nm	0.00e+00	washing	1595.4
740 nm	0.00e+00	washing	1553
740 nm	5.45e+01	washing	1533.3
740 nm	5.45e+01	washing	1477.3
740 nm	5.45e+01	washing	1472.3
740 nm	1.09e+01	washing	1543.5
740 nm	1.09e+01	washing	1520.3
740 nm	1.09e+01	washing	1541.1
740 nm	2.18e+00	washing	1519
740 nm	2.18e+00	washing	1583.1
740 nm	2.18e+00	washing	1486.9
740 nm	4.36e-01	washing	1561.8
740 nm	4.36e-01	washing	1521.5
740 nm	4.36e-01	washing	1505.6
740 nm	8.72e-02	washing	1568.7
740 nm	8.72e-02	washing	1518.4
740 nm	8.72e-02	washing	1538.6
blank	0.00e+00	15 min release	1313.9
blank	0.00e+00	15 min release	1254.5
blank	0.00e+00	15 min release	1343.5
740 nm	0.00e+00	15 min release	1582.2
740 nm	0.00e+00	15 min release	1513.2
740 nm	0.00e+00	15 min release	1579.7
740 nm	8.72e-02	15 min release	1539.1
740 nm	8.72e-02	15 min release	1421.1
740 nm	8.72e-02	15 min release	1445.8
740 nm	8.72e-03	15 min release	1494.2
740 nm	8.72e-03	15 min release	1452.7
740 nm	8.72e-03	15 min release	1493.2
740 nm	8.72e-04	15 min release	1558.1
740 nm	8.72e-04	15 min release	1548.3
740 nm	8.72e-04	15 min release	1623
740 nm	8.72e-05	15 min release	1576.2
740 nm	8.72e-05	15 min release	1588.1
740 nm	8.72e-05	15 min release	1509.3
740 nm	8.72e-06	15 min release	1487.4
740 nm	8.72e-06	15 min release	1516.2
740 nm	8.72e-06	15 min release	1555.7
740 nm	0.00e+00	30 min release	1622.9
740 nm	0.00e+00	30 min release	1557.2
740 nm	0.00e+00	30 min release	1624.7
740 nm	8.72e-02	30 min release	1595.2
740 nm	8.72e-02	30 min release	1515.7
740 nm	8.72e-02	30 min release	1500.1
740 nm	8.72e-03	30 min release	1551.7
740 nm	8.72e-03	30 min release	1518.8
740 nm	8.72e-03	30 min release	1583.8
740 nm	8.72e-04	30 min release	1602.8
740 nm	8.72e-04	30 min release	1601.8
740 nm	8.72e-04	30 min release	1662.7
740 nm	8.72e-05	30 min release	1630
740 nm	8.72e-05	30 min release	1633.3
740 nm	8.72e-05	30 min release	1570.2
740 nm	8.72e-06	30 min release	1550.4
740 nm	8.72e-06	30 min release	1575.9
740 nm	8.72e-06	30 min release	1579
740 nm	0.00e+00	rebinding	1605.7
740 nm	0.00e+00	rebinding	1550.5
740 nm	0.00e+00	rebinding	1635.8
740 nm	8.72e-02	rebinding	1596
740 nm	8.72e-02	rebinding	1521.7
740 nm	8.72e-02	rebinding	1512.8
740 nm	8.72e-03	rebinding	1576.9
740 nm	8.72e-03	rebinding	1530
740 nm	8.72e-03	rebinding	1594.8
740 nm	8.72e-04	rebinding	1563.9
740 nm	8.72e-04	rebinding	1570.1
740 nm	8.72e-04	rebinding	1620.4
740 nm	8.72e-05	rebinding	1644.3
740 nm	8.72e-05	rebinding	1648.6
740 nm	8.72e-05	rebinding	1562.9
740 nm	8.72e-06	rebinding	1578
740 nm	8.72e-06	rebinding	1568.4
740 nm	8.72e-06	rebinding	1560.7
740 nm	0.00e+00	washing	1535.1
740 nm	0.00e+00	washing	1436
740 nm	0.00e+00	washing	1547.5
740 nm	8.72e-02	washing	1474.7
740 nm	8.72e-02	washing	1449.1
740 nm	8.72e-02	washing	1444.2
740 nm	8.72e-03	washing	1543.8
740 nm	8.72e-03	washing	1491.1
740 nm	8.72e-03	washing	1508.2
740 nm	8.72e-04	washing	1523.3
740 nm	8.72e-04	washing	1517.4
740 nm	8.72e-04	washing	1477.1
740 nm	8.72e-05	washing	1528.1
740 nm	8.72e-05	washing	1556.7
740 nm	8.72e-05	washing	1504.7
740 nm	8.72e-06	washing	1555.2
740 nm	8.72e-06	washing	1526.3
740 nm	8.72e-06	washing	1502.2
backgound	0.00e+00	background	1262.8
