# Supplementary material for: OptoAssay—Light-controlled dynamic bioassay using optogenetic switches
Source: Sci Adv. 2024 Sep 25;10(39):eadp0911. doi: 10.1126/sciadv.adp0911 (PMC11423887; doi:10.1126/sciadv.adp0911)
Supplement: Supplementary file 2 — Data files S1 and S2 [file sciadv.adp0911_data_files_s1_and_s2.zip › sciadv.adp0911_data_file_s2.xlsx]

## Sheet: Sheet1
Slice	Time (s)	Illumination	Normalized GFP fluorescence (a.u)
1	0	-	-2.3153
2	4.043	-	-2.5362
3	8.085	-	-4.851
4	12.128	-	-2.1335
5	16.171	740 nm mask	1.1515
6	20.214	-	-25.6852
7	24.256	-	-28.0669
8	28.299	-	-40.4056
9	32.342	-	-37.8325
10	36.385	-	-40.5448
11	40.427	-	-37.9105
12	44.47	-	-42.0275
13	48.513	-	-35.0591
14	52.555	-	-44.5497
15	56.598	-	-41.0054
16	60.641	-	-37.4273
17	64.684	-	-36.7135
18	68.726	740 nm global	-40.4544
19	72.769	740 nm global	-35.0069
20	76.812	740 nm global	-23.9113
21	80.855	740 nm global	1.1079
22	84.897	740 nm global	1.6839
23	88.94	740 nm global	2.0743
24	92.983	740 nm global	-13.4438
25	97.025	740 nm global	-2.7409
26	101.068	740 nm global	-5.688
27	105.111	740 nm global	-8.0357
28	109.154	740 nm global	-2.7631
29	113.196	740 nm global	-5.5008
30	117.239	740 nm global	2.5394
31	121.282	660 nm global	1.8227
32	125.325	660 nm global	1.0596
33	129.367	660 nm global	-6.734
34	133.41	660 nm global	-9.532
35	137.453	660 nm global	-4.6022
36	141.496	660 nm global	-0.3251
37	145.538	660 nm global	-5.2274
38	149.581	660 nm global	-1.773
39	153.624	660 nm global	2.2077
40	157.666	660 nm global	-6.4647
41	161.709	-	-7.3522
42	165.752	-	-4.349
43	169.795	-	-2.9118
44	173.837	-	-4.9118
45	177.88	740 nm mask	-2.9167
46	181.923	-	-22.8431
47	185.966	-	-32.2791
48	190.008	-	-33.5968
49	194.051	-	-39.6227
50	198.094	-	-38.4675
51	202.136	-	-38.9175
52	206.179	-	-39.266
53	210.222	-	-32.8128
54	214.265	-	-38.1392
55	218.307	-	-38.2344
56	222.35	-	-36.7914
57	226.393	-	-38.4401
58	230.436	-	-35.1815
59	234.478	-	-41.1236
60	238.521	740 nm global	-38.2911
61	242.564	740 nm global	-34.9207
62	246.606	740 nm global	-16.952
63	250.649	740 nm global	-11.6404
64	254.692	740 nm global	-1.3887
65	258.735	740 nm global	-1.2328
66	262.777	740 nm global	-4.5928
67	266.82	740 nm global	-3.2414
68	270.863	740 nm global	-6.8448
69	274.906	740 nm global	-3.1227
70	278.948	740 nm global	-1.1744
71	282.991	740 nm global	-4.7968
72	287.034	740 nm global	2.5098
73	291.076	740 nm global	2.0037
74	295.119	660 nm global	-7.1449
75	299.162	660 nm global	-2.5624
76	303.205	660 nm global	-2.3091
77	307.247	660 nm global	-1.6909
78	311.29	660 nm global	-6.1724
79	315.333	660 nm global	-1.9971
80	319.376	660 nm global	-0.7431
81	323.418	660 nm global	-0.2976
82	327.461	660 nm global	1.328
83	331.504	-	-1.0501
84	335.547	-	2.8604
85	339.589	-	-4.3066
86	343.632	-	6.4044
87	347.675	740 nm mask	1.0648
88	351.717	-	-23.828
89	355.76	-	-32.5522
90	359.803	-	-36.9848
91	363.846	-	-35.7865
92	367.888	-	-36.6983
93	371.931	-	-36.6047
94	375.974	-	-34.8424
95	380.017	-	-41.3157
96	384.059	-	-35.8924
97	388.102	-	-37.8584
98	392.145	-	-36.0879
99	396.187	-	-32.7734
100	400.23	740 nm global	-41.4347
101	404.273	740 nm global	-29.4967
102	408.316	740 nm global	-14.5349
103	412.358	740 nm global	-9.5813
104	416.401	740 nm global	-6.4109
105	420.444	740 nm global	-0.5669
106	424.487	740 nm global	-1.83
107	428.529	740 nm global	0.4495
108	432.572	740 nm global	-4.6831
109	436.615	740 nm global	-0.2192
110	440.657	740 nm global	-2.6285
111	444.7	740 nm global	-5.5522
112	448.743	740 nm global	0.0402
113	452.786	660 nm global	-1.9565
114	456.828	660 nm global	-8.667
115	460.871	660 nm global	-4
116	464.914	660 nm global	-3.7931
117	468.957	660 nm global	-0.9072
118	472.999	660 nm global	2.6917
119	477.042	660 nm global	-2.2254
120	481.085	660 nm global	-0.734
121	485.127	660 nm global	-1.672
