# Supplementary material for: OptoAssay—Light-controlled dynamic bioassay using optogenetic switches
Source: Sci Adv. 2024 Sep 25;10(39):eadp0911. doi: 10.1126/sciadv.adp0911 (PMC11423887; doi:10.1126/sciadv.adp0911)
Supplement: Supplementary file 3 — Movies S1 and S2 [file sciadv.adp0911_movies_s1_and_s2.zip]

Archive with 2 entries (2 files):
- sciadv.adp0911_movie_s1.mov
- sciadv.adp0911_movie_s2.avi
